# Supplementary material for: ﻿Ribbon worms (phylum Nemertea) from Bodega Bay, California: A largely undescribed diversity
Source: Zookeys. 2024 Jun 4;1204:15–64. doi: 10.3897/zookeys.1204.117869 (PMC11167275; doi:10.3897/zookeys.1204.117869)
Supplement: Supplementary material 1 — Reference sequences used in species delimitation (ASAP), alignments, and trees [file zookeys-1204-015_article-117869__-s001.xlsx]

## Sheet: Sheet3
Table S1. Reference sequences used in species delimitation (ASAP), alignments, and trees.
GenBank accession	Gene	Locality	Taxon ID in GenBank	Source
AJ436898	COI	San Juan Island, WA, USA	Amphiporus imparispinosus	Thollesson and Norenburg 2003
AJ436907	COI	Akkeshi Bay, Japan	Nemertellina yamaokai	Thollesson and Norenburg 2003
AJ436909	COI	San Juan Island, WA, USA	Nipponemertes bimaculatus	Thollesson and Norenburg 2003
AJ436913	COI	Bodega Bay, CA, USA	Poseidonemertes collaris	Thollesson and Norenburg 2003
AJ436941	COI	San Juan Island, WA, USA	Riserius pugetensis	Thollesson and Norenburg 2003
AJ436949	COI	San Juan Island, WA, USA	Tubulanus sexlineatus	Thollesson and Norenburg 2003
BFHL5672	COI	San Juan Island, WA, USA	Nipponnemertes cf. bimaculata	this study
BFHL5974	COI	San Juan Island, WA, USA	Nipponnemertes cf. bimaculata	this study
EF125001	COI	San Juan Island, WA, USA	Micrura verrilli	Schwartz 2009
EF125007	COI	Bamfield, BC, Canada	Micrura verrilli	Schwartz 2009
FJ594418	COI	Cattle Point, San Juan Island, WA, USA	Antarctonemertes phyllospadicola	Maslakova and von Döhren 2009
GU726622	COI	Fukue, Japan	Cephalothrix sp. 3	Chen et al. 2010
HQ848575	COI	False Bay, San Juan Island, WA, USA	Cerebratulus marginatus	Andrade et al. 2012
HQ848625	COI	Pea Island, NC, USA	Tubulanus pellucidus	Andrade et al. 2012
KC777031	COI	Charleston, OR, USA	Riserius sp. 1	Hiebert et al. 2013
KP200047	COI	Bodega Bay, CA, USA	Paranemertes sp. BDG-A1	Hao et al. 2015
KP200055	COI	Bodega Bay, CA, USA	Paranemertes sp. BDG-M1	Hao et al. 2015
KP200131	COI	Tofino, BC, Canada	Paranemertes peregrina	Hao et al. 2015
KP697768	COI	Sandspollen, Norway	Oerstedia dorsalis	Strand, unpublished?
KU197588	COI	Charleston, OR, USA	Amphiporus cruentatus	Hiebert 2016
KU197597	COI	Charleston, OR, USA	Emplectonema sp. 1	Hiebert 2016
KU197635	COI	Charleston, OR, USA	Tetrastemma bilineatum	Hiebert 2016
KU197703	COI	Charleston, OR, USA	Tubulanus sp. 1	Hiebert 2016
KU197708	COI	Charleston, OR, USA	Tubulanus sp. 2	Hiebert 2016
KU197711	COI	Charleston, OR, USA	Tubulanus sp. 3	Hiebert 2016
KU197763	COI	Charleston, OR, USA	Lineus flavescens	Hiebert 2016
KU197785	COI	Charleston, OR, USA	Lineus flavescens	Hiebert 2016
KU197840	COI	Charleston, OR, USA	Riserius sp. eyes	Hiebert 2016
KU230123	COI	Wright's Beach, CA, USA	Ototyphlonemertes lactea	Leasi et al. 2016
KU517443	COI	Charleston, OR, USA	Lineus sp. 2	Hiebert 2016
KU840171	COI	Coquimbo, Chile	Cephalothrix hermaphroditicus	Sundberg et al. 2016
MT750235	COI	Charleston, OR, USA	Maculaura cerebrosa	Robbins et al., unpublished
MT750255	COI	Charleston, OR, USA	Maculaura oregonensis	Robbins et al., unpublished
OK081405	COI	Charleston, OR, USA	Micrura verrilli	Maslakova et al. 2022
OK081456	COI	Lighthouse Notch, Charleston, OR, USA	Zygonemertes sp. XOIMB_0069	Maslakova et al. 2022
OK081469	COI	Portside mudflat, Charleston, OR, USA	Tubulanus sp. Palaeo_OR055_22VIII16	Maslakova et al. 2022
OK081567	COI	Charleston, OR, USA	Tetrastemma sp. BOIMB_0435	Maslakova et al. 2022
OK081579	COI	Charleston, OR, USA	Amphiporus imparispinosus	Maslakova et al. 2022
OK081628	COI	Charleston, OR, USA	Lineus sp. BOIMB_0431	Maslakova et al. 2022
OK081645	COI	Charleston marina, Charleston, OR, USA	Monostilifera sp. Hoplo_OR013_RE25III17_PgN2	Maslakova et al. 2022
OK081690	COI	Charleston, OR, USA	Amphiporus imparispinosus	Maslakova et al. 2022
OK081702	COI	Lighthouse Notch, Charleston, OR, USA	Zygonemertes sp. XOIMB_0067	Maslakova et al. 2022
OK081736	COI	Charleston, OR, USA	Quasitetrastemma nigrifrons	Maslakova et al. 2022
AJ436788	16S	San Juan Island, WA, USA	Amphiporus imparispinosus	Thollesson and Norenburg 2003
AJ436797	16S	Akkeshi Bay, Japan	Nemertellina yamaokai	Thollesson and Norenburg 2003
AJ436799	16S	San Juan Island, WA, USA	Nipponnemertes bimaculata	Thollesson and Norenburg 2003
AJ436809	16S	Bodega Bay, CA, USA	Poseidonemertes collaris	Thollesson and Norenburg 2003
AJ436831	16S	San Juan Island, WA, USA	Riserius pugetensis	Thollesson and Norenburg 2003
AJ436840	16S	San Juan Island, WA, USA	Tubulanus sexlineatus	Thollesson and Norenburg 2003
EF124899	16S	Oshoro, Japan	Micrura verrilli	Schwartz 2009
EF124900	16S	San Juan Island, WA, USA	Micrura verrilli	Schwartz 2009
FJ594739	16S	Qingdao, China	Cephalothrix simula	Chen et al. 2009
JF277595	16S	Pea Island, NC, USA	Tubulanus pellucidus	Andrade et al. 2012
KC777029	16S	Charleston, OR, USA	Riserius sp. eyes	Hiebert et al. 2013
KP200155	16S	Bodega Bay, CA, USA	Paranemertes sp. BDG-A1	Hao et al. 2015
KP200163	16S	Bodega Bay, CA, USA	Paranemertes sp. BDG-M1	Hao et al. 2015
KP270839	16S	Vostok Bay, Sea of Japan, Russia	Callinera sp. MCZ IZ 45635	Kvist et al. 2015
KP270840	16S	Peter the Great Bay, Russia	Callinera kasyanovi	Kvist et al. 2015
KP270844	16S	Vostok Bay, Sea of Japan, Russia	Tubulanidae sp.	Kvist et al. 2015
KP270846	16S	Abyssal plain adjacent to the Kuril-Kamchatka, Russia	Tubulanidae sp.	Kvist et al. 2015
KP270848	16S	South China Sea, Vietnam	Tubulanus sp.	Kvist et al. 2015
KP682252	16S	Charleston, OR, USA	Maculaura cerebrosa	Hiebert and Maslakova 2015
KP682296	16S	Charleston, OR, USA	Maculaura oregonensis	Hiebert and Maslakova 2015
KR703629	16S	Qingdao, Shandong, China	Micrura bella	Shen and Shi-Chun 2016
KU197260	16S	Charleston, OR, USA	Emplectonema sp. 1	Hiebert 2016
KU197301	16S	Charleston, OR, USA	Zygonemertes sp. 1	Hiebert 2016
KU197363	16S	Charleston, OR, USA	Tubulanus sp. 2	Hiebert 2016
KU197366	16S	Charleston, OR, USA	Tubulanus sp. 3	Hiebert 2016
KU197397	16S	False Bay, San Juan Island, WA, USA	Cerebratulus cf. marginatus	Hiebert 2016
KU197448	16S	Charleston, OR, USA	Lineus flavescens	Hiebert 2016
KU197486	16S	Charleston, OR, USA	Lineus sp. 2	Hiebert 2016
KU197527	16S	Cattle Point, San Juan Island, WA, USA	Micrura verrilli	Hiebert 2016
KU197529	16S	Charleston, OR, USA	Micrura wilsoni	Hiebert 2016
KU197556	16S	Charleston, OR, USA	Riserius sp. no eyes	Hiebert 2016
KU365680	16S	Vostok Bay, Sea of Japan, Russia	Riserius sp. 3	Hiebert 2016
MN211492	16S	Vostok Bay, Sea of Japan, Russia	Nipponnemertes cf. bimaculata	Chernyshev and Polyakova 2019
MN211493	16S	BMS, Canada	Antarctonemertes phyllospadicola	Chernyshev and Polyakova 2019
MN211496	16S	Peter the Great Bay, Sea of Japan, Russia	Oerstedia phoresiae	Chernyshev and Polyakova 2019
MN211508	16S	Vostok Bay, Sea of Japan, Russia	Amphiporus cf. imparispinosus	Chernyshev and Polyakova 2019
References
Chen H-X, Sundberg P, Norenburg JL, Sun S-C (2009) The complete mitochondrial genome of Cephalothrix simula (Iwata) (Nemertea: Palaeonemertea). Gene 442(1-2): 8–17. https://doi.org/10.1016/j.gene.2009.04.015
Kvist S, Chernyshev AV, Giribet G (2015) Phylogeny of Nemertea with special interest in the placement of diversity from Far East Russia and northeast Asia. Hydrobiologia 760(1): 105–119. https://doi.org/10.1007/s10750-015-2310-5
Shen C, Shi-Chun S (2016) Mitochondrial genome of Micrura bella (Nemertea: Heteronemertea), the largest mitochondrial genome known to phylum Nemertea. Mitochondrial DNA. Part A, DNA Mapping, Sequencing, and Analysis 27(4): 2899–2900. https://doi.org/10.3109/19401736.2015.1060429
